# Supplementary material for: Antitumor Effects of Quercetin and Luteolin in A375 Cutaneous Melanoma Cell Line Are Mediated by Upregulation of P-ERK, c-Myc, and the Upstream GPER
Source: Life (Basel). 2025 Mar 7;15(3):417. doi: 10.3390/life15030417 (PMC11943993; doi:10.3390/life15030417)
Supplement: Supplementary file 1 [file life-15-00417-s001.zip]

Archive with 1 entries (1 files):
- life-3488072-supplementary.pdf
